# Supplementary material for: Ghd8 controls rice photoperiod sensitivity by forming a complex that interacts with Ghd7
Source: BMC Plant Biol. 2019 Nov 1;19:462. doi: 10.1186/s12870-019-2053-y (PMC6825352; doi:10.1186/s12870-019-2053-y)
Supplement: Supplementary file 1 — Additional file 1. Table S1. Functional alleles of Ghd8, Ghd7 and Hd1 and promoter type of Hd3a in the panel of 196 rice varieties. [file 12870_2019_2053_MOESM1_ESM.xlsx]

## Sheet: 196 accessions
Table S1. Functional alleles on Ghd8, Ghd7 and Hd1 and promoter type of Hd3a in the panel of 196 rice varieties.
Planting ID	Name	Source	Subspecies	Alleles	aGhd8 function (Yes/Non)		Alleles	bGhd7 function (Yes/Non)		Hd3a promoter InDel -523bp	cHd3a expression level		Alleles	dHd1 function (Yes/Non)		Photosensitivity	Haplotypes
6W036	Dianrui409B	Yunnan (Southwest China)	indica	Ghd8-9	N		Ghd7-0	N		A	Low		Type-7	N		0.0178571	ghd8ghd7hd1
6W021	Baoxie 7B	Hunan (South China)	indica	Ghd8-9	N		Ghd7-0	N		A	Low		Type-1	Y		0.141026	ghd8ghd7Hd1
6W015	80B	Hunan (Central China)	indica	Ghd8-6	N		Ghd7-0	N		A	Low		Type-1	Y		0.177215	ghd8ghd7Hd1
6W017	ZhuzhenB	Hunan (Central China)	indica	Ghd8-9	N		Ghd7-0	N		A	Low		Type-1	Y		0.188889	ghd8ghd7Hd1
6W025	Gzhenshan97B	Sichuan (Southwest China)	indica	Ghd8-9	N		Ghd7-0	N		A	Low		Type-1	Y		0.177778	ghd8ghd7Hd1
6W005	Erjiunan 1	Zhejiang (East China)	indica	Ghd8-6	N		Ghd7-0	N		A	Low		Type-1	Y		0.184211	ghd8ghd7Hd1
6W014	Xiangzaoxian 7	Hunan (Central China)	indica	Ghd8-6	N		Ghd7-0	N		A	Low		Type-1	Y		0.205128	ghd8ghd7Hd1
6W016	Guangluai 15	Guangxi (South China)	indica	Ghd8-6	N		Ghd7-0	N		A	Low		Type-1	Y		0.287356	ghd8ghd7Hd1
6W024	Zhenshan97B	Jiangxi (East China)	indica	Ghd8-6	N		Ghd7-0	N		B	High		Type-1	Y		0.269663	ghd8ghd7Hd1
6W030	Jiangnongzao1	Jiangxi (East China)	indica	Ghd8-6	N		Ghd7-0	N		B	High		Type-1	Y		0.193421	ghd8ghd7Hd1
6W035	Gui630	Hunan (Central China)	indica	Ghd8-9	N		Ghd7-0	N		B	High		Type-1	Y		0.295614	ghd8ghd7Hd1
6W029	Nanxiongzaoyou	Guangdong (South China)	indica	Ghd8-3	N		Ghd7-0	N		B	High		Type-1	Y		0.0396552	ghd8ghd7Hd1
6W019	Zhenshan 97	Jiangxi (East China)	indica	Ghd8-6	N		Ghd7-0	N		B	High		Type-1	Y		0.205495	ghd8ghd7Hd1
6W007	Chaoyangyihao B	Hunan (Central China)	indica	Ghd8-9	N		Ghd7-0	N		B	High		Type-1	Y		0.162162	ghd8ghd7Hd1
6W008	Aijiaonante	Guangdong (South China)	indica	Ghd8-6	N		Ghd7-0	N		B	High		Type-1	Y		0.295402	ghd8ghd7Hd1
6W009	L301B	Hunan (Central China)	indica	Ghd8-6	N		Ghd7-0	N		B	High		Type-1	Y		0.138889	ghd8ghd7Hd1
6W010	Guangluai 4	Guangdong (South China)	indica	Ghd8-6	N		Ghd7-0	N		B	High		Type-1	Y		0.259302	ghd8ghd7Hd1
6W011	Xiangaizao10	Hunan (Central China)	indica	Ghd8-6	N		Ghd7-0	N		B	High		Type-1	Y		0.244186	ghd8ghd7Hd1
6W012	Jinnante 43B	Hunan (Central China)	indica	Ghd8-6	N		Ghd7-0	N		B	High		Type-1	Y		0.282143	ghd8ghd7Hd1
6W022	JinnanteB	Hunan (South China)	indica	Ghd8-6	N		Ghd7-0	N		B	High		Type-1	Y		0.193421	ghd8ghd7Hd1
6W047	Lucaihao	Fujian (East China)	indica	Ghd8-6	N		Ghd7-0	N		B	High		Type-1	Y		0.1875	ghd8ghd7Hd1
6W001	Hejiang	Heilongjiang ( North China )	japonica	Ghd8-1	Y		Ghd7-0a	N		A	Low		Type-9	Y		0.0326923	Ghd8ghd7Hd1
6W002	Heijing2	Heilongjiang ( North China )	japonica	Ghd8-1	Y		Ghd7-0a	N		A	Low		Type-9	Y		0.12	Ghd8ghd7Hd1
6W003	Laoguangtou83	Heilongjiang ( North China )	japonica	Ghd8-1	Y		Ghd7-0a	N		A	Low		Type-9	Y		0.074	Ghd8ghd7Hd1
6W004	Baimaodao	Heilongjiang ( North China )	japonica	Ghd8-1	Y		Ghd7-0a	N		A	Low		Type-9	Y		0.363636	Ghd8ghd7Hd1
6W020	Heimangdao	Ningxia (Northwest China)	japonica	Ghd8-1	Y		Ghd7-0	N		A	Low		ND	Y		0.138889	Ghd8ghd7Hd1
6W054	Sankecun	Sichuan (Southwest China)	indica	Ghd8-8	Y		Ghd7-0	N		B	High		Type-1	Y		0.0107527	Ghd8ghd7Hd1
6W086	Dongtingwanxian	Hubei (Central China)	indica	Ghd8-8	Y		Ghd7-0	N		A	Low		Type-1	Y		0.0217391	Ghd8ghd7Hd1
6W013	Jing7623	Shanghai (East China)	japonica	Ghd8-9	N		Ghd7-1	Y		A	Low		Type-7	N		0.255319	ghd8Ghd7hd1
6W018	Baoxie123B	Hunan (Central China)	indica	Ghd8-9	N		Ghd7-1	Y		A	Low		Type-7	N		0.234568	ghd8Ghd7hd1
6W026	Qingsiai16B	Guangdong (South China)	indica	Ghd8-9	N		Ghd7-3	Y		A	Low		Type-7	N		0.157547	ghd8Ghd7hd1
6W032	IR661-1	Hunan (Central China)	indica	Ghd8-9	N		Ghd7-1	Y		A	Low		Type-3	N		0.265741	ghd8Ghd7hd1
6W041	88B	Jiangsu (East China)	indica	Ghd8-9	N		Ghd7-3	Y		A	Low		Type-7	N		0.222222	ghd8Ghd7hd1
6W042	Gu154	Hunan (Central China)	indica	Ghd8-9	N		Ghd7-1	Y		A	Low		Type-7	N		0.222917	ghd8Ghd7hd1
6W058	Guichao 2	Guangdong (South China)	indica	Ghd8-6	N		Ghd7-3	Y		A	Low		Type-7	N		0.221239	ghd8Ghd7hd1
6W060	Xugunuo	Hunan (Central China)	japonica	Ghd8-6	N		Ghd7-3	Y		A	Low		Type-7	N		0.22807	ghd8Ghd7hd1
6W061	Huke 3	Sichuan (Southwest China)	indica	Ghd8-6	N		Ghd7-1	Y		A	Low		Type-13	N		0.0741176	ghd8Ghd7hd1
6W062	Taizhongzailai 1	Taiwan (Southeast China)	indica	Ghd8-9	N		Ghd7-1	Y		A	Low		Type-7	N		0.25	ghd8Ghd7hd1
6W064	Huangsiguizhan	Guangxi (South China)	indica	Ghd8-6	N		Ghd7-1	Y		A	Low		Type-7	N		0.189815	ghd8Ghd7hd1
6W068	Taizhong65	Taiwan (Southeast China)	japonica	Ghd8-9	N		Ghd7-2	Y		A	Low		Type-7	N		0.179661	ghd8Ghd7hd1
6W071	Chengnongshuijing	Sichuan (Southwest China)	indica	Ghd8-9	N		Ghd7-1	Y		A	Low		Type-7	N		0.210084	ghd8Ghd7hd1
6W073	Minghui63	Fujian (East China)	indica	Ghd8-9	N		Ghd7-1	Y		A	Low		Type-7	N		0.18125	ghd8Ghd7hd1
6W085	Aimakang	Sichuan (Southwest China)	indica	Ghd8-9	N		Ghd7-3	Y		A	Low		Type-7	N		0.263158	ghd8Ghd7hd1
6W099	Taizhongxianxuan2	Taiwan (Southeast China)	indica	Ghd8-9	N		Ghd7-2	Y		A	Low		Type-7	N		0.260504	ghd8Ghd7hd1
6W106	Menjiading2	Hainan (South China)	indica	Ghd8-6	N		Ghd7-1	Y		A	Low		Type-7	N		0.327731	ghd8Ghd7hd1
6W110	Nantehao	Jiangxi (East China)	indica	Ghd8-6	N		Ghd7-1	Y		A	Low		Type-13	N		0.298077	ghd8Ghd7hd1
6W113	Jiefangdao	Jiangxi (East China)	indica	Ghd8-6	N		Ghd7-1	Y		A	Low		Type-7	N		0.269231	ghd8Ghd7hd1
6W117	Benbanggu	Yunnan (Southwest China)	japonica	Ghd8-9	N		Ghd7-1	Y		B	High		Type-7	N		0.259259	ghd8Ghd7hd1
6W128	Baikezaohe	Hunan (Central China)	indica	Ghd8-6	N		Ghd7-1	Y		A	Low		Type-7	N		0.189189	ghd8Ghd7hd1
6W057	Taishannuo	Jiangxi (East China)	indica	Ghd8-6	N		Ghd7-3	Y		B	High		Type-16	N		0.236364	ghd8Ghd7hd1
6W112	Esiniu	Guangdong (South China)	indica	Ghd8-6	N		Ghd7-1	Y		B	High		Type-7	N		0.241284	ghd8Ghd7hd1
6W124	Hanmadao	Henan (Central China)	indica	Ghd8-9	N		Ghd7-3	Y		B	High		Type-7	N		0.151961	ghd8Ghd7hd1
6W149	Xuanenchangtan	Hubei (Central China)	indica	Ghd8-9	N		Ghd7-1	Y		B	High		Type-13	N		0.137931	ghd8Ghd7hd1
6W151	Xiangdao	Henan (Central China)	indica	Ghd8-9	N		Ghd7-1	Y		B	High		Type-7	N		0.263158	ghd8Ghd7hd1
6W153	Younian	Guizhou (Southwest China)	japonica	Ghd8-6	N		Ghd7-1	Y		B	High		Type-13	N		0.163889	ghd8Ghd7hd1
6W155	Jinzhinuo	Yunnan (Southwest China)	indica	Ghd8-6	N		Ghd7-3	Y		B	High		Type-13	N		0.114035	ghd8Ghd7hd1
6W170	Xibainian	Sichuan (Southwest China)	japonica	Ghd8-6	N		Ghd7-3	Y		B	High		Type-7	N		0.142857	ghd8Ghd7hd1
6W178	Zhegu	Guizhou (Southwest China)	japonica	Ghd8-9	N		Ghd7-1	Y		B	High		Type-7	N		0.280374	ghd8Ghd7hd1
6W180	Mamagu	Sichuan (Southwest China)	indica	Ghd8-9	N		Ghd7-3	Y		B	High		Type-7	N		0.118182	ghd8Ghd7hd1
6W039	IR65482-4-136-2-2	IRRI	indica	Ghd8-9	N		Ghd7-1	Y		B	High		Type-7	N		0.138679	ghd8Ghd7hd1
6W126	Heidu4	Guangdong (South China)	indica	Ghd8-9	N		Ghd7-1	Y		B	High		Type-7	N		0.247273	ghd8Ghd7hd1
6W152	Meihuanuo	Sichuan (Southwest China)	indica	Ghd8-9	N		Ghd7-3	Y		B	High		Type-1	Y		0.10989	ghd8Ghd7Hd1
6W033	Nanjing 11	Jiangsu (East China)	indica	Ghd8-9	N		Ghd7-3	Y		A	Low		Type-1	Y		0.266055	ghd8Ghd7Hd1
6W045	Xianghui91269	Hunan (Central China)	indica	Ghd8-9	N		Ghd7-1	Y		A	Low		Type-1	Y		0.100467	ghd8Ghd7Hd1
6W052	Chengduai 3	Sichuan (Southwest China)	indica	Ghd8-9	N		Ghd7-3	Y		A	Low		Type-1	Y		0.252294	ghd8Ghd7Hd1
6W055	Gongju 73	Yunnan (Southwest China)	japonica	Ghd8-6	N		Ghd7-3	Y		A	Low		Type-1	Y		0.25	ghd8Ghd7Hd1
6W056	Jiabala	Xizang (Southwest China)	indica	Ghd8-6	N		Ghd7-3	Y		A	Low		Type-1	Y		0.229358	ghd8Ghd7Hd1
6W063	Teqingxuanhui	Hunan (Central China)	indica	Ghd8-9	N		Ghd7-3	Y		A	Low		Type-1	Y		0.236364	ghd8Ghd7Hd1
6W067	Xiangwanxian3	Hunan (Central China)	indica	Ghd8-6	N		Ghd7-1	Y		A	Low		Type-1	Y		0.0638298	ghd8Ghd7Hd1
6W077	Ergangai	Guangdong (South China)	indica	Ghd8-6	N		Ghd7-1	Y		A	Low		Type-1	Y		0.490196	ghd8Ghd7Hd1
6W083	Liusha 1	Guangxi (South China)	indica	Ghd8-6	N		Ghd7-3	Y		A	Low		Type-1	Y		0.254505	ghd8Ghd7Hd1
6W091	Zhenxian232	Jiangsu (East China)	indica	Ghd8-6	N		Ghd7-3	Y		A	Low		Type-1	Y		0.03	ghd8Ghd7Hd1
6W098	Muxiqiu	Shanghai (East China)	japonica	Ghd8-2	N		Ghd7-2	Y		A	Low		ND	Y		0.0526316	ghd8Ghd7Hd1
6W104	Maguzi	Shanxi (Northwest China)	japonica	Ghd8-4	N		Ghd7-2	Y		A	Low		ND	Y		0.257426	ghd8Ghd7Hd1
6W105	Qiuqianbai	Anhui (East China)	indica	Ghd8-9	N		Ghd7-1	Y		A	Low		ND	Y		0.255556	ghd8Ghd7Hd1
6W107	Aimi	Jiangxi (East China)	indica	Ghd8-6	N		Ghd7-1	Y		A	Low		ND	Y		0.128713	ghd8Ghd7Hd1
6W111	Wanlixian	Hunan (Central China)	indica	Ghd8-6	N		Ghd7-3	Y		A	Low		ND	Y		0.245283	ghd8Ghd7Hd1
6W122	Baikehualuo	Guangdong (South China)	indica	Ghd8-6	N		Ghd7-3	Y		A	Low		ND	Y		0.269231	ghd8Ghd7Hd1
6W123	Muguanuo	Hunan (Central China)	japonica	Ghd8-2	N		Ghd7-2	Y		A	Low		ND	Y		0.130952	ghd8Ghd7Hd1
6W125	Leihuozhan	Anhui (East China)	indica	Ghd8-6	N		Ghd7-3	Y		A	Low		Type-1	Y		0.120879	ghd8Ghd7Hd1
6W127	Liuyenian	Hubei (Central China)	indica	Ghd8-6	N		Ghd7-3	Y		A	Low		Type-1	Y		0.0666667	ghd8Ghd7Hd1
6W168	Laohongdao	Shanxi (Northwest China)	japonica	Ghd8-2	N		Ghd7-2	Y		A	Low		ND	Y		0.0113636	ghd8Ghd7Hd1
6W031	Zaoshuxianghei	Guangxi (South China)	indica	Ghd8-9	N		Ghd7-1	Y		B	High		Type-1	Y		0.152222	ghd8Ghd7Hd1
6W053	XiangaiB	Jiangxi (East China)	indica	Ghd8-9	N		Ghd7-1	Y		B	High		Type-1	Y		0.228704	ghd8Ghd7Hd1
6W075	Momi	Guangxi (South China)	indica	Ghd8-6	N		Ghd7-1	Y		B	High		Type-1	Y		0.138298	ghd8Ghd7Hd1
6W121	Hengxianliangchun	Guangxi (South China)	indica	Ghd8-6	N		Ghd7-3	Y		ND	ND		ND	Y		0.223301	ghd8Ghd7Hd1
6W167	Zhongnong 4	Sichuan (Southwest China)	indica	Ghd8-6	N		Ghd7-3	Y		B	High		ND	Y		0.165169	ghd8Ghd7Hd1
6W179	Maweizhan	Guizhou (Southwest China)	indica	Ghd8-6	N		Ghd7-3	Y		B	High		ND	Y		0.10989	ghd8Ghd7Hd1
6W182	Zinuo	Yunnan (Southwest China)	indica	Ghd8-6	N		Ghd7-1	Y		B	High		ND	Y		0.011236	ghd8Ghd7Hd1
6W196	Zimi	Yunnan (Southwest China)	japonica	Ghd8-6	N		Ghd7-1	Y		B	High		Type-5	Y		0.305556	ghd8Ghd7Hd1
6W051	Shufeng101	Sichuan (Southwest China)	indica	Ghd8-3	N		Ghd7-1	Y		B	High		Type-1	Y		0.0827586	ghd8Ghd7Hd1
6W065	Aituogu 151	Sichuan (Southwest China)	indica	Ghd8-6	N		Ghd7-3	Y		B	High		Type-1	Y		0.22807	ghd8Ghd7Hd1
6W066	Xiangwanxian 1	Hunan (Central China)	indica	Ghd8-9	N		Ghd7-3	Y		B	High		Type-1	Y		0.0674157	ghd8Ghd7Hd1
6W070	Jinyou 1	Fujian (East China)	indica	Ghd8-6	N		Ghd7-1	Y		B	High		Type-1	Y		0.140777	ghd8Ghd7Hd1
6W078	Sanbaili	Jiangxi (East China)	indica	Ghd8-3	N		Ghd7-1	Y		B	High		Type-1	Y		0.0772059	ghd8Ghd7Hd1
6W120	Qitoubaigu	Yunnan (Southwest China)	japonica	Ghd8-6	N		Ghd7-1	Y		B	High		Type-1	Y		0.212121	ghd8Ghd7Hd1
6W059	76-1	Liaoning ( North China )	japonica	Ghd8-1	Y		Ghd7-1	Y		A	Low		Type-7	N		0.0645161	Ghd8Ghd7hd1
6W079	Jindao1	Shanxi (Northwest China)	japonica	Ghd8-1	Y		Ghd7-2	Y		A	Low		Type-14	N		0.225	Ghd8Ghd7hd1
6W048	Zhonglou1	Shanxi (Northwest China)	japonica	Ghd8-1	Y		Ghd7-2	Y		A	Low		ND	N		0.3	Ghd8Ghd7hd1
6W114	Cunsanli	Jiangsu (East China)	japonica	Ghd8-1	Y		Ghd7-2	Y		A	Low		Type-12	N		0.0666667	Ghd8Ghd7hd1
6W129	Gaoyangdiandao	Hebei ( North China )	japonica	Ghd8-1	Y		Ghd7-2	Y		A	Low		ND	N		0.217593	Ghd8Ghd7hd1
6W132	Haobuka	Yunnan (Southwest China)	japonica	Ghd8-1	Y		Ghd7-2	Y		A	Low		Type-12	N		0.166667	Ghd8Ghd7hd1
6W134	Sanbangqishi	Yunnan (Southwest China)	japonica	Ghd8-1	Y		Ghd7-2	Y		A	Low		Type-12	N		0.0789474	Ghd8Ghd7hd1
6W087	JWR221	Jiangsu (East China)	japonica	Ghd8-7	Y		Ghd7-1	Y		A	Low		Type-7	N		0.184874	Ghd8Ghd7hd1
6W089	93-11	jiangsu (East China)	indica	Ghd8-7	Y		Ghd7-1	Y		A	Low		Type-7	N		0.205882	Ghd8Ghd7hd1
6W130	Chikenuo	Guangdong (South China)	indica	Ghd8-1	Y		Ghd7-2	Y		A	Low		Type-12	N		0.152778	Ghd8Ghd7hd1
6W088	Yangdao2	Jiangsu (East China)	indica	Ghd8-7	Y		Ghd7-3	Y		A	Low		Type-13	N		0.0754717	Ghd8Ghd7hd1
6W100	Dangyu5	Anhui (East China)	japonica	Ghd8-7	Y		Ghd7-1	Y		A	Low		Type-7	N		0.172807	Ghd8Ghd7hd1
6W133	Haomake9(K)	Yunnan (Southwest China)	japonica	Ghd8-1	Y		Ghd7-2	Y		A	Low		Type-12	N		0.007	Ghd8Ghd7hd1
6W181	Cungunuo	Guizhou (Southwest China)	indica	Ghd8-1	Y		Ghd7-2	Y		A	Low		Type-12	N		0.241176	Ghd8Ghd7hd1
6W157	Menjiagao 1	Hainan (South China)	japonica	Ghd8-8	Y		Ghd7-1	Y		B	High		Type-7	N		0.139837	Ghd8Ghd7hd1
6W158	Xiaohonggu	Yunnan (Southwest China)	japonica	Ghd8-8	Y		Ghd7-1	Y		B	High		Type-13	N		0.0288288	Ghd8Ghd7hd1
6W187	Wuzuihonggu	Yunnan (Southwest China)	indica	Ghd8-8	Y		Ghd7-1	Y		B	High		Type-13	N		0.0188679	Ghd8Ghd7hd1
6W189	Nangaogu	Yunnan (Southwest China)	indica	Ghd8-8	Y		Ghd7-3	Y		B	High		Type-13	N		0.00446429	Ghd8Ghd7hd1
6W197	Qitougu	Yunnan (Southwest China)	indica	Ghd8-8	Y		Ghd7-3	Y		B	High		Type-13	N		0.0666667	Ghd8Ghd7hd1
6W198	Xianggu	Yunnan (Southwest China)	japonica	Ghd8-8	Y		Ghd7-3	Y		B	High		Type-13	N		0.045045	Ghd8Ghd7hd1
6W184	Qingke	Yunnan (Southwest China)	indica	Ghd8-5	Y		Ghd7-2	Y		B	High		Type-13	N		0.0915094	Ghd8Ghd7hd1
6W136	Fanhaopi	Yunnan (Southwest China)	indica	Ghd8-8	Y		Ghd7-2	Y		B	High		Type-13	N		0.0183486	Ghd8Ghd7hd1
6W028	Nipponbare-1	Liaoning ( North China )	japonica	Ghd8-1	Y		Ghd7-2	Y		A	Low		Type-6	Y		0.163725	Ghd8Ghd7Hd1
6W043	Nipponbare	IRRI	japonica	Ghd8-1	Y		Ghd7-2	Y		A	Low		Type-6	Y		0.0526316	Ghd8Ghd7Hd1
6W044	Ninghui21	Jiangsu (East China)	japonica	Ghd8-1	Y		Ghd7-1	Y		A	Low		Type-1	Y		0.161905	Ghd8Ghd7Hd1
6W050	Shuiyuan300	Hebei ( North China )	japonica	Ghd8-1	Y		Ghd7-2	Y		A	Low		Type-1	Y		0.22093	Ghd8Ghd7Hd1
6W069	Zaoshunonghu6	Hunan (Central China)	japonica	Ghd8-1	Y		Ghd7-2	Y		A	Low		Type-6	Y		0.157895	Ghd8Ghd7Hd1
6W082	Zhonghua8	Beijing (North China)	japonica	Ghd8-1	Y		Ghd7-2	Y		A	Low		Type-0	Y		0.0394737	Ghd8Ghd7Hd1
6W090	Zhengdao5	Henan (Central China)	japonica	Ghd8-1	Y		Ghd7-2	Y		A	Low		Type-9	Y		0.139535	Ghd8Ghd7Hd1
6W213	Zhonghua11	Beijing ( North China )	japonica	Ghd8-1	Y		Ghd7-2	Y		A	Low		Type-0	Y		0.0731707	Ghd8Ghd7Hd1
6W143	Tieganwu	Zhejiang (East China)	japonica	Ghd8-1	Y		Ghd7-2	Y		A	Low		ND	Y		0.398876	Ghd8Ghd7Hd1
6W006	AnnongwanjingB	Hunan (Central China)	japonica	Ghd8-1	Y		Ghd7-2	Y		A	Low		Type-9	Y		0	Ghd8Ghd7Hd1
6W034	Weiguo	Liaoning ( North China )	japonica	Ghd8-1	Y		Ghd7-2	Y		A	Low		Type-0	Y		0.191489	Ghd8Ghd7Hd1
6W037	Liaojing287	Liaoning ( North China )	japonica	Ghd8-1	Y		Ghd7-2	Y		A	Low		Type-1	Y		0.247312	Ghd8Ghd7Hd1
6W040	JinghuB	Anhui (East China)	japonica	Ghd8-1	Y		Ghd7-2	Y		A	Low		Type-9	Y		0.2	Ghd8Ghd7Hd1
6W049	Yezhongcanghua	Hebei ( North China )	japonica	Ghd8-1	Y		Ghd7-2	Y		A	Low		Type-6	Y		0.231183	Ghd8Ghd7Hd1
6W072	PeiC122	Hunan (Central China)	japonica	Ghd8-8	Y		Ghd7-2	Y		A	Low		Type-0	Y		0.0309524	Ghd8Ghd7Hd1
6W074	Guihuahuang	Jiangsu (East China)	japonica	Ghd8-1	Y		Ghd7-2	Y		A	Low		Type-1	Y		0.174699	Ghd8Ghd7Hd1
6W076	Xiushui115	Zhejiang (East China)	japonica	Ghd8-1	Y		Ghd7-2	Y		A	Low		Type-1	Y		0.148587	Ghd8Ghd7Hd1
6W080	Xingguo	Jilin (North China)	japonica	Ghd8-1	Y		Ghd7-2	Y		A	Low		ND	Y		0.0533333	Ghd8Ghd7Hd1
6W092	Jing87-304	Hunan (Central China)	japonica	Ghd8-1	Y		Ghd7-2	Y		A	Low		Type-0	Y		0.192308	Ghd8Ghd7Hd1
6W093	Sujing2	Jiangsu (East China)	japonica	Ghd8-1	Y		Ghd7-2	Y		A	Low		Type-1	Y		0.195402	Ghd8Ghd7Hd1
6W094	Hongwan1	Fujian (East China)	indica	Ghd8-8	Y		Ghd7-1	Y		A	Low		Type-1	Y		0.319355	Ghd8Ghd7Hd1
6W103	Youmangzaojing	Shanghai (East China)	japonica	Ghd8-1	Y		Ghd7-2	Y		A	Low		ND	Y		0.269663	Ghd8Ghd7Hd1
6W108	Haobayong1	Yunnan (Southwest China)	japonica	Ghd8-1	Y		Ghd7-2	Y		A	Low		ND	Y		0.0888889	Ghd8Ghd7Hd1
6W109	Laohuzhong	Shanghai (East China)	japonica	Ghd8-1	Y		Ghd7-2	Y		A	Low		ND	Y		0.238095	Ghd8Ghd7Hd1
6W115	Huangkezaonian	Jiangsu (East China)	japonica	Ghd8-1	Y		Ghd7-2	Y		A	Low		Type-6	Y		0.0290698	Ghd8Ghd7Hd1
6W118	Feidongtangdao	Anhui (East China)	japonica	Ghd8-1	Y		Ghd7-2	Y		A	Low		ND	Y		0.205479	Ghd8Ghd7Hd1
6W135	Shanjiugu	Sichuan (Southwest China)	japonica	Ghd8-1	Y		Ghd7-2	Y		A	Low		ND	Y		0.0585106	Ghd8Ghd7Hd1
6W138	Xiangnuo	Guizhou (Southwest China)	japonica	Ghd8-1	Y		Ghd7-2	Y		A	Low		ND	Y		0.177907	Ghd8Ghd7Hd1
6W139	Niankenuo	Guizhou (Southwest China)	indica	Ghd8-1	Y		Ghd7-2	Y		A	Low		ND	Y		0.00283019	Ghd8Ghd7Hd1
6W140	Yangkenuo	Guizhou (Southwest China)	indica	Ghd8-1	Y		Ghd7-2	Y		A	Low		ND	Y		0.00925926	Ghd8Ghd7Hd1
6W142	Baigedao	Jiangsu (East China)	japonica	Ghd8-1	Y		Ghd7-2	Y		A	Low		ND	Y		0.416279	Ghd8Ghd7Hd1
6W148	Xisheng15	Guangdong (South China)	japonica	Ghd8-1	Y		Ghd7-2	Y		A	Low		ND	Y		0.62963	Ghd8Ghd7Hd1
6W154	Lamujia	Yunnan (Southwest China)	japonica	Ghd8-1	Y		Ghd7-2	Y		A	Low		ND	Y		0.168539	Ghd8Ghd7Hd1
6W156	Magunuo	Guizhou (Southwest China)	japonica	Ghd8-1	Y		Ghd7-2	Y		A	Low		ND	Y		0.0761905	Ghd8Ghd7Hd1
6W169	Wuzidui	Yunnan (Southwest China)	japonica	Ghd8-1	Y		Ghd7-2	Y		A	Low		ND	Y		0.147727	Ghd8Ghd7Hd1
6W173	Babaili	Yunnan (Southwest China)	japonica	Ghd8-1	Y		Ghd7-2	Y		A	Low		ND	Y		0.450588	Ghd8Ghd7Hd1
6W174	Hongmisandan	Jiangxi (East China)	japonica	Ghd8-1	Y		Ghd7-2	Y		A	Low		ND	Y		0.626374	Ghd8Ghd7Hd1
6W183	Lengshuigu2	Yunnan (Southwest China)	japonica	Ghd8-1	Y		Ghd7-2	Y		A	Low		ND	Y		0.146341	Ghd8Ghd7Hd1
6W185	Banjiemang	Yunnan (Southwest China)	japonica	Ghd8-1	Y		Ghd7-2	Y		A	Low		ND	Y		0.0659341	Ghd8Ghd7Hd1
6W195	Honggu	Sichuan (Southwest China)	indica	Ghd8-1	Y		Ghd7-2	Y		A	Low		ND	Y		0.164835	Ghd8Ghd7Hd1
6W023	Funingzipi	Hebei ( North China )	japonica	Ghd8-1	Y		Ghd7-2	Y		A	Low		Type-6	Y		0.232584	Ghd8Ghd7Hd1
6W027	LimingB	Liaoning ( North China )	japonica	Ghd8-1	Y		Ghd7-2	Y		A	Low		Type-1	Y		0.126437	Ghd8Ghd7Hd1
6W038	Huhui628	Hunan (Central China)	japonica	Ghd8-1	Y		Ghd7-2	Y		A	Low		Type-1	Y		0.377049	Ghd8Ghd7Hd1
6W046	Longhuamaohu	Hebei ( North China )	japonica	Ghd8-1	Y		Ghd7-2	Y		A	Low		ND	Y		0.322472	Ghd8Ghd7Hd1
6W081	Dandongludao	Liaoning (North China)	japonica	Ghd8-1	Y		Ghd7-2	Y		A	Low		ND	Y		0.131868	Ghd8Ghd7Hd1
6W096	Taidongludao	Taiwan (Southeast China)	japonica	Ghd8-1	Y		Ghd7-2	Y		A	Low		Type-11	Y		0.215054	Ghd8Ghd7Hd1
6W141	Guantuibaihe1	Guizhou (Southwest China)	japonica	Ghd8-1	Y		Ghd7-2	Y		A	Low		ND	Y		0.0263158	Ghd8Ghd7Hd1
6W190	Hongkezhenuo	Guizhou (Southwest China)	japonica	Ghd8-1	Y		Ghd7-2	Y		A	Low		Type-6	Y		0.238095	Ghd8Ghd7Hd1
6W150	Putaohuang	Tianjin ( North China )	japonica	Ghd8-1	Y		Ghd7-2	Y		A	Low		ND	Y		0.25514	Ghd8Ghd7Hd1
6W084	Bawangbian 1	Hubei (Central China)	japonica	Ghd8-8	Y		Ghd7-3	Y		B	High		Type-1	Y		0.106436	Ghd8Ghd7Hd1
6W193	Haoluguangnian	Guizhou (Southwest China)	japonica	Ghd8-1	Y		Ghd7-2	Y		A	Low		ND	Y		1.13636	Ghd8Ghd7Hd1
6W145	Feienuo2	Guizhou (Southwest China)	indica	Ghd8-1	Y		Ghd7-2	Y		A	Low		ND	Y		1.01408	Ghd8Ghd7Hd1
6W147	Jixuenuo	Yunnan (Southwest China)	japonica	Ghd8-1	Y		Ghd7-2	Y		A	Low		ND	Y		1.32812	Ghd8Ghd7Hd1
6W095	Liushizao	Anhui (East China)	indica	Ghd8-1	Y		Ghd7-1	Y		B	High		Type-1	Y		0.261364	Ghd8Ghd7Hd1
6W116	Nantiangangjiu	Sichuan (Southwest China)	japonica	Ghd8-1	Y		Ghd7-2	Y		A	Low		ND	Y		0.214286	Ghd8Ghd7Hd1
6W119	Hongqi5	Hunan (Central China)	japonica	Ghd8-1	Y		Ghd7-2	Y		A	Low		ND	Y		0.0761905	Ghd8Ghd7Hd1
6W137	Lixinjing	Sichuan (Southwest China)	japonica	Ghd8-1	Y		Ghd7-2	Y		A	Low		ND	Y		0.0560748	Ghd8Ghd7Hd1
6W177	Yuyannuo	Yunnan (Southwest China)	japonica	Ghd8-1	Y		Ghd7-2	Y		A	Low		ND	Y		0.204545	Ghd8Ghd7Hd1
6W186	Beizinuo	Yunnan (Southwest China)	japonica	Ghd8-8	Y		Ghd7-3	Y		B	High		ND	Y		0.0196078	Ghd8Ghd7Hd1
6W131	Aihechi	Jiangxi (East China)	indica	Ghd8-8	Y		Ghd7-4	Y		B	High		ND	Y		0.333333	Ghd8Ghd7Hd1
6W172	Mibeiwanxian	Fujian (East China)	indica	Ghd8-8	Y		Ghd7-4	Y		B	High		ND	Y		0.631579	Ghd8Ghd7Hd1
6W101	Binwan 3	Hunan (Central China)	japonica	Ghd8-8	Y		Ghd7-3	Y		B	High		ND	Y		0.559524	Ghd8Ghd7Hd1
6W102	Baoxuan 21	Guangdong (South China)	indica	Ghd8-8	Y		Ghd7-1	Y		B	High		ND	Y		1.04819	Ghd8Ghd7Hd1
6W144	Sanlicun	Guangdong (South China)	japonica	Ghd8-8	Y		Ghd7-1	Y		B	High		Type-1	Y		0.985915	Ghd8Ghd7Hd1
6W146	Simiao	Guangdong (South China)	indica	Ghd8-8	Y		Ghd7-4	Y		B	High		Type-5	Y		0.674419	Ghd8Ghd7Hd1
6W159	Jinxibai	Jiangxi (East China)	indica	Ghd8-7	Y		Ghd7-4	Y		B	High		ND	Y		0.464789	Ghd8Ghd7Hd1
6W160	Yanshuichi	Fujian (East China)	indica	Ghd8-8	Y		Ghd7-1	Y		B	High		ND	Y		1.25789	Ghd8Ghd7Hd1
6W161	Guihezhan	Fujian (East China)	indica	Ghd8-8	Y		Ghd7-1	Y		B	High		ND	Y		0.9375	Ghd8Ghd7Hd1
6W162	Jinbaoyin	Fujian (East China)	japonica	Ghd8-7	Y		Ghd7-1	Y		B	High		ND	Y		0.509412	Ghd8Ghd7Hd1
6W163	Hongainuo	Guangxi (South China)	indica	Ghd8-8	Y		Ghd7-4	Y		B	High		Type-1	Y		0.598684	Ghd8Ghd7Hd1
6W164	Aizaizhan	Guangxi (South China)	indica	Ghd8-8	Y		Ghd7-4	Y		B	High		ND	Y		0.607143	Ghd8Ghd7Hd1
6W165	Dawannuo	Yunnan (Southwest China)	indica	Ghd8-8	Y		Ghd7-1	Y		B	High		ND	Y		0.698925	Ghd8Ghd7Hd1
6W166	Baoerfu	Hainan (South China)	indica	Ghd8-7	Y		Ghd7-1	Y		B	High		ND	Y		0.63	Ghd8Ghd7Hd1
6W171	Dongtingwanxian	Hubei (Central China)	indica	Ghd8-8	Y		Ghd7-1	Y		B	High		ND	Y		0.577941	Ghd8Ghd7Hd1
6W175	Qiyuexian	Guangxi (South China)	indica	Ghd8-8	Y		Ghd7-4	Y		B	High		Type-1	Y		0.64	Ghd8Ghd7Hd1
6W176	Qimei	Guangdong (South China)	indica	Ghd8-8	Y		Ghd7-1	Y		B	High		Type-1	Y		0.662162	Ghd8Ghd7Hd1
6W191	Mowanggunie	Yunnan (Southwest China)	japonica	Ghd8-8	Y		Ghd7-1	Y		B	High		ND	Y		0.445055	Ghd8Ghd7Hd1
6W194	Haocai	Yunnan (Southwest China)	indica	Ghd8-8	Y		Ghd7-1	Y		B	High		ND	Y		0.738095	Ghd8Ghd7Hd1
Note:	a The coding region of Ghd8 were sequenced by adopting the primers used in Yan et al., 2011.
	b The coding region of Ghd7 were sequenced by adopting the primers used in Xue et al., 2007. The names for the different alleles are same as Xue et al., 2007.
	c The 12 bp InDel at the -523 bp of Hd3a promoter were identified by using the primer listed in Suppplementary table 2. The high and low expression levels were predicted according to Takahashi et al., 2009. "ND" indicates that no DNA fragment can be amplified on the given genotype
	d The coding region of Hd1 were sequenced by the designed primers that could amplify the mutation sites reported in Takahashi et al., 2009. These mutation sites include the four different frameshift mutations
	and one mutation causing the premature stop codon. "ND" indicates there was no mutation causing the loss-of-function of Hd3a
