# Supplementary material for: Ghd8 controls rice photoperiod sensitivity by forming a complex that interacts with Ghd7
Source: BMC Plant Biol. 2019 Nov 1;19:462. doi: 10.1186/s12870-019-2053-y (PMC6825352; doi:10.1186/s12870-019-2053-y)
Supplement: Supplementary file 2 — Additional file 2. Table S2. PCR primers and EMSA probes used in this study. [file 12870_2019_2053_MOESM2_ESM.xlsx]

## Sheet: Sheet1
Table S2 Primers and probes used in this study
Primer name	Sequence (5'-3')	Experiment	Target gene
G7-1F	CACGAGTTCCAGTTCTTC	Sequencing	Ghd7
G7-3R	GTCGCCATCGAAAGATGC	Sequencing	Ghd7
H8-1F	CTGATTGGATTTGGATCACAACC	Sequencing	Ghd8
H8-1R	TCAGCTTCGTTACAGGCGA	Sequencing	Ghd8
H8-2F	GTAGCGGTTGAGGTAGGA	Sequencing	Ghd8
H8-2R	GAGCACCTTGATAGATAAG	Sequencing	Ghd8
H8-3F	TCCGAATGTCTAGTTCCCCACCG	Sequencing	Ghd8
H8-3R	CATCAGCTTCGTTACAGGCGAG	Sequencing	Ghd8
CO3-F	CAGTATGGGATGCATGAACAGC	Sequencing	Hd1
CO3-R	TGTCCATGGAGCTGAAGTGAAG	Sequencing	Hd1
CO4-F	ACACCTGCAATCTCCTTATG	Sequencing	Hd1
CO4-R	GCTACTGAGCAAGTACCAAC	Sequencing	Hd1
606s-F	CCAAAGATTCCGACAACAAC	Sequencing	Hd1
606s-R	ATGAACTCACGCTGTTGCTG	Sequencing	Hd1
871s-F	TGCTTACACAGATTCCATC	Sequencing	Hd1
871s-R	CATATCTATCACCGTGCTG	Sequencing	Hd1
trsp-1-F	CATTTGCCGATTCCATCTC	Sequencing	Hd1
trsp-1-R	CGTATTGTCTTCTCAAAC	Sequencing	Hd1
trsp-2-F	CAGGAAGTTTGAGAAGAC	Sequencing	Hd1
trsp-2-R	CATCAGAACCATGGAACAG	Sequencing	Hd1
H3-523F	AGCTGCAAGATCTAGACTG	For InDel amplification at -523bp at the Hd3a promoter	Hd3a
H3-523R	TTGCAGCAGTCGACGTCGTAG	For InDel amplification at -523bp at the Hd3a promoter	Hd3a
DGhd8F	AAAgaattcATGAAGAGTAGGAAGAGCT	Yeast Two-Hybrid Assays, bait vector	Ghd8
DGhd8R	AAAggatccAGTATTCCTCTTTAGTCTAAACCATTGC	Yeast Two-Hybrid Assays, bait vector	Ghd8
DGhd7F	AAAgaattcATGGGGATGGCCAATG	Yeast Two-Hybrid Assays, prey vector	Ghd7
DGhd7R	AAActcgagCTATCTGAACCATTG	Yeast Two-Hybrid Assays, prey vector	Ghd7
DHAP5BF1	GAATTCATGGAGCCATCATCACAACCT	Yeast Two-Hybrid Assays, prey vector	OsHAP5b
DHAP5BR1	CTCGAGTTAATCACTTTGCTGCTCTGC	Yeast Two-Hybrid Assays, prey vector	OsHAP5b
G8GFP-2F	AAAggatccCGGTTGAGGTAGGACTTG	Transgenic plants with GHD8-GFP fusion protein
G8GFP-2R	AAAggtaccGAGCACCTTGATAGATAAG	Transgenic plants with GHD8-GFP fusion protein
GFP2-F	TACGGCGTGCAGTGCTTC	Screening the positive plants with GHD8-GFP fusion protein
GFP2-R	CGGGCATGGCGGACT	Screening the positive plants with GHD8-GFP fusion protein
F1-Forward	ATCTGGTTGCAATGGGGATGGCCAATGAGGAGTCG	EMSA, DNA fragment of Ghd7 promoter harboring the CCAAT motif	3'-biotin
F1-Reverse	CGACTCCTCATTGGCCATCCCCATTGCAACCAGAT	EMSA, DNA fragment of Ghd7 promoter harboring the CCAAT motif	3'-biotin
unlabled F1-Forward	ATCTGGTTGCAATGGGGATGGCCAATGAGGAGTCG	EMSA, DNA fragment of Ghd7 promoter harboring the CCAAT motif, unlabeled
unlabled F1-Reverse	CGACTCCTCATTGGCCATCCCCATTGCAACCAGAT	EMSA, DNA fragment of Ghd7 promoter harboring the CCAAT motif, unlabeled
MF1-Forward	ATCTGGTTGTAATGGGGATGGTACATGAGGAGTCG	EMSA, DNA fragment of Ghd7 promoter harboring the mutated CCAAT motif
MF1-Reverse	CGACTCCTCATGTACCATCCCCATTACAACCAGAT	EMSA, DNA fragment of Ghd7 promoter harboring the mutated CCAAT motif
MF2-Forward	ATCTGACAGCTGACGGGCAGCTACATGAGGAGTCG	EMSA, DNA fragment of Ghd7 promoter harboring the mutated CCAAT motif
MF2-Reverse	CGACTCCTCATGTAGCTGCCCGTCAGCTGTCAGAT	EMSA, DNA fragment of Ghd7 promoter harboring the mutated CCAAT motif
Random probe-F	GACCCCCGGCGATTTAATGGTTAATTAA	EMSA, random probe as the negative control in EMSA assay
Random probe-R	TTAATTAACCATTAAATCGCCGGGGGTC	EMSA, random probe as the negative control in EMSA assay
Ubq-Forward	AACCAGCTGAGGCCCAAGA	qRT-PCR	ubiquitin
Ubq-Reverse	ACGATTGATTTAACCAGTCCATGA	qRT-PCR
Hd3a-Forward	CTTCAACACCAAGGACTTCGC	qRT-PCR	Hd3a
Hd3a-Reverse	TAGTGAGCATGCAGCAGATCG	qRT-PCR
Ghd8-Forward	TCGCCGGACTCGTTGTCCAAC	qRT-PCR	Ghd8
Ghd8-Reverse	AGAGTAGGAAGAGCTATGGGC	qRT-PCR
Ghd7-Forward	AGGTGCTACGAGAAGCAAATCC	qRT-PCR	Ghd7
Ghd7-Reverse	GGGCCTCATCTCGGCATAG	qRT-PCR
Ehd1-Forward	GGATGCAAGGAAATCATGGA	qRT-PCR	Ehd1
Ehd1-Reverse	AATCCCATCGGAAATCTTGG	qRT-PCR
Hd1-Forward	TCAGCAACAGCATATCTTTCTCATCA	qRT-PCR	Hd1
Hd1-Reverse	TCTGGAATTTGGCATATCTATCACC	qRT-PCR
cp01-Forward	GCGATCTGTGGATGGATTTG	ChIP-qRT-PCR	Ghd7
cp01-Reverse	GTAGTGAAGTCCAGCCAG	ChIP-qRT-PCR
cp02-Forward	GCGAGATCATATTATGATCG	ChIP-qRT-PCR
cp02-Reverse	ATCTGGTTGCAATGGGGATG	ChIP-qRT-PCR
cp03-Forward	GACAACGATGGTTCATTC	ChIP-qRT-PCR
cp03-Reverse	TCTCCAACGAGAGAAGCG	ChIP-qRT-PCR
cp04-Forward	TCGCTTCTCTCGTTGGAG	ChIP-qRT-PCR
cp04-Reverse	AAGCCCAACTCCATCTAG	ChIP-qRT-PCR
cp05-Forward	TGTCCGGTGCTAGCCTTCT	ChIP-qRT-PCR
cp05-Reverse	TCGCACAAGACGGTGCGAAG	ChIP-qRT-PCR
cp06-Forward	ACTTCGCACCGTCTTGTGCG	ChIP-qRT-PCR
cp06-Reverse	TCGATGTTTTCTAACCGG	ChIP-qRT-PCR
cp07-Forward	TCCGGTTAGAAAACATCG	ChIP-qRT-PCR
cp07-Reverse	AACTGAAATGGAGGGAGTAG	ChIP-qRT-PCR
cp08-Forward	TCTACTCCCTCCATTTCAG	ChIP-qRT-PCR
cp08-Reverse	TCGACCGCACGCAAAAATC	ChIP-qRT-PCR
cp09-Forward	AGATTTTTGCGTGCGGTCG	ChIP-qRT-PCR
cp09-Reverse	CTGCATGTGAAAATCACG	ChIP-qRT-PCR
